# Supplementary material for: Oncolytic potential of Newcastle Disease Virus in feline lymphoma cells: an in vitro evaluation
Source: Front Vet Sci. 2025 Jun 11;12:1484947. doi: 10.3389/fvets.2025.1484947 (PMC12188545; doi:10.3389/fvets.2025.1484947)
Supplement: Supplementary file 1 [file Table_1.xlsx]

## Sheet: Plate 1
	Filter 540	Filter 540											Filter 630
	Blank	Control	MOI 0,0000128	MOI 0,00064	MOI 0,00032	MOI 0,0016	MOI 0,008	MOI 0,04	MOI 0,2	MOI 1			Blank	Control	MOI 0,0000128	MOI 0,00064	MOI 0,00032	MOI 0,0016	MOI 0,008	MOI 0,04	MOI 0,2	MOI 1
	0.632	1.016	1.023	0.994	1.031	0.967	1.014	0.959	0.831	0.75			0.461	0.187	0.196	0.19	0.195	0.191	0.206	0.235	0.341	0.381
	0.632	1.027	1.039	1.001	1.022	0.999	0.98	0.916	0.787	0.896			0.459	0.192	0.186	0.19	0.189	0.193	0.218	0.272	0.327	0.298
	0.636	0.991	1.022	1.06	1.038	1.009	0.982	0.923	0.809	0.704			0.459	0.172	0.181	0.182	0.18	0.201	0.212	0.258	0.316	0.395
	0.654	1.047	1.047	1.061	1.048	1.032	1.044	0.939	0.823	0.749			0.477	0.198	0.2	0.205	0.207	0.213	0.197	0.27	0.35	0.409
	0.643	1.022	1.019	1.064	1.015	1.017	0.991	0.805	0.843	0.704			0.468	0.2	0.201	0.205	0.202	0.209	0.224	0.23	0.337	0.4
	0.619	0.988	1.021	1.049	0.981	1.03	1.006	0.964	0.779	0.722			0.453	0.202	0.199	0.198	0.195	0.212	0.232	0.261	0.317	0.408
		discounting only the white media in the 630nm filter													discounting everything in the 630nm filter
													0.462833
	0.169167	0.553167	0.560167	0.531167	0.568167	0.504167	0.551167	0.496167	0.368167	0.287167			-0.171	-0.829	-0.827	-0.804	-0.836	-0.776	-0.808	-0.724	-0.49	-0.369
	0.169167	0.564167	0.576167	0.538167	0.559167	0.536167	0.517167	0.453167	0.324167	0.433167			-0.173	-0.835	-0.853	-0.811	-0.833	-0.806	-0.762	-0.644	-0.46	-0.598
	0.173167	0.528167	0.559167	0.597167	0.575167	0.546167	0.519167	0.460167	0.346167	0.241167			-0.177	-0.819	-0.841	-0.878	-0.858	-0.808	-0.77	-0.665	-0.493	-0.309
	0.191167	0.584167	0.584167	0.598167	0.585167	0.569167	0.581167	0.476167	0.360167	0.286167			-0.177	-0.849	-0.847	-0.856	-0.841	-0.819	-0.847	-0.669	-0.473	-0.34
	0.180167	0.559167	0.556167	0.601167	0.552167	0.554167	0.528167	0.342167	0.380167	0.241167			-0.175	-0.822	-0.818	-0.859	-0.813	-0.808	-0.767	-0.575	-0.506	-0.304
	0.156167	0.525167	0.558167	0.586167	0.518167	0.567167	0.543167	0.501167	0.316167	0.259167			-0.166	-0.786	-0.822	-0.851	-0.786	-0.818	-0.774	-0.703	-0.462	-0.314
	0.173167												-0.173167
	-0.004	0.38	0.387	0.358	0.395	0.331	0.378	0.323	0.195	0.114			0.00216667	-0.655833	-0.653833	-0.630833	-0.662833	-0.602833	-0.634833	-0.550833	-0.316833	-0.195833
	-0.004	0.391	0.403	0.365	0.386	0.363	0.344	0.28	0.151	0.26			0.000166667	-0.661833	-0.679833	-0.637833	-0.659833	-0.632833	-0.588833	-0.470833	-0.286833	-0.424833
	0	0.355	0.386	0.424	0.402	0.373	0.346	0.287	0.173	0.068			-0.00383333	-0.645833	-0.667833	-0.704833	-0.684833	-0.634833	-0.596833	-0.491833	-0.319833	-0.135833
	0.018	0.411	0.411	0.425	0.412	0.396	0.408	0.303	0.187	0.113			-0.00383333	-0.675833	-0.673833	-0.682833	-0.667833	-0.645833	-0.673833	-0.495833	-0.299833	-0.166833
	0.007	0.386	0.383	0.428	0.379	0.381	0.355	0.169	0.207	0.068			-0.00183333	-0.648833	-0.644833	-0.685833	-0.639833	-0.634833	-0.593833	-0.401833	-0.332833	-0.130833
	-0.017	0.352	0.385	0.413	0.345	0.394	0.37	0.328	0.143	0.086			0.00716667	-0.612833	-0.648833	-0.677833	-0.612833	-0.644833	-0.600833	-0.529833	-0.288833	-0.140833
		0.379167	0.3925	0.402167	0.3865	0.373	0.366833	0.281667	0.176	0.118167				-0.650167	-0.6615	-0.67	-0.654667	-0.632667	-0.614833	-0.490167	-0.3075	-0.199167
		Control	MOI 0,0000128	MOI 0,00064	MOI 0,00032	MOI 0,0016	MOI 0,008	MOI 0,04	MOI 0,2	MOI 1				Controle	MOI 0,0000128	MOI 0,00064	MOI 0,00032	MOI 0,0016	MOI 0,008	MOI 0,04	MOI 0,2	MOI 1
		100.22	102.066	94.4176	104.176	87.2967	99.6923	85.1868	51.4286	30.0659				100.872	100.564	97.0264	101.948	92.7198	97.6416	84.7219	48.7311	30.1205
		103.121	106.286	96.2637	101.802	95.7363	90.7253	73.8462	39.8242	68.5714				101.794	104.563	98.1031	101.487	97.334	90.5665	72.4173	44.1169	65.3422
		93.6264	101.802	111.824	106.022	98.3736	91.2527	75.6923	45.6264	17.9341				99.3335	102.717	108.408	105.332	97.6416	91.797	75.6473	49.1925	20.8921
		108.396	108.396	112.088	108.659	104.44	107.604	79.9121	49.3187	29.8022				103.948	103.64	105.024	102.717	99.3335	103.64	76.2625	46.1164	25.6601
		101.802	101.011	112.879	99.956	100.484	93.6264	44.5714	54.5934	17.9341				99.7949	99.1797	105.486	98.4107	97.6416	91.3356	61.8047	51.192	20.123
		92.8352	101.538	108.923	90.989	103.912	97.5824	86.5055	37.7143	22.6813				94.2579	99.7949	104.255	94.2579	99.1797	92.4122	81.4919	44.4245	21.6611
		100	103.516	106.066	101.934	98.3736	96.7473	74.2857	46.4176	31.1648				100	101.743	103.05	100.692	97.3084	94.5655	75.3909	47.2956	30.6332
		5.92419	3.05638	8.4353	6.1756	6.34942	6.37875	15.3943	6.63652	19.1018				3.25644	2.20254	4.48886	3.85858	2.40336	5.10953	7.98176	2.84882	17.4101

## Sheet: Plate 2
	Filter 540												Filter 630
	Blank	Control	MOI 0,0000128	MOI 0,00064	MOI 0,00032	MOI 0,0016	MOI 0,008	MOI 0,04	MOI 0,2	MOI 1			Blank	Control	MOI 0,0000128	MOI 0,00064	MOI 0,00032	MOI 0,0016	MOI 0,008	MOI 0,04	MOI 0,2	MOI 1
	0.682	1.163	1.187	1.149	1.178	1.176	1.16	1.121	1.096	0.918			0.492	0.251	0.239	0.23	0.229	0.223	0.237	0.26	0.325	0.408
	0.711	1.161	1.17	1.189	1.192	1.189	1.16	1.121	1.052	0.894			0.515	0.217	0.233	0.235	0.218	0.22	0.227	0.252	0.323	0.392
	0.706	1.158	1.115	1.075	1.16	1.157	1.188	1.124	1.099	1.047			0.507	0.2	0.189	0.181	0.188	0.204	0.225	0.244	0.236	0.312
	0.684	1.204	1.222	1.225	1.221	1.199	1.155	1.119	1.059	0.917			0.496	0.245	0.261	0.251	0.239	0.23	0.225	0.253	0.319	0.405
	0.718	1.219	1.222	1.212	1.235	1.189	1.207	1.125	1.053	0.98			0.518	0.254	0.262	0.245	0.249	0.223	0.228	0.244	0.242	0.329
	0.683	1.224	1.214	1.181	1.216	1.213	1.152	1.107	1.069	0.917			0.497	0.232	0.259	0.218	0.243	0.242	0.226	0.246	0.327	0.416
		discounting only the white media in the 630nm filter													discounting everything in the 630nm filter
													0.504167
	0.177833	0.658833	0.682833	0.644833	0.673833	0.671833	0.655833	0.616833	0.591833	0.413833			-0.19	-0.912	-0.948	-0.919	-0.949	-0.953	-0.923	-0.861	-0.771	-0.51
	0.206833	0.656833	0.665833	0.684833	0.687833	0.684833	0.655833	0.616833	0.547833	0.389833			-0.196	-0.944	-0.937	-0.954	-0.974	-0.969	-0.933	-0.869	-0.729	-0.502
	0.201833	0.653833	0.610833	0.570833	0.655833	0.652833	0.683833	0.619833	0.594833	0.542833			-0.199	-0.958	-0.926	-0.894	-0.972	-0.953	-0.963	-0.88	-0.863	-0.735
	0.179833	0.699833	0.717833	0.720833	0.716833	0.694833	0.650833	0.614833	0.554833	0.412833			-0.188	-0.959	-0.961	-0.974	-0.982	-0.969	-0.93	-0.866	-0.74	-0.512
	0.213833	0.714833	0.717833	0.707833	0.730833	0.684833	0.702833	0.620833	0.548833	0.475833			-0.2	-0.965	-0.96	-0.967	-0.986	-0.966	-0.979	-0.881	-0.811	-0.651
	0.178833	0.719833	0.709833	0.676833	0.711833	0.708833	0.647833	0.602833	0.564833	0.412833			-0.186	-0.992	-0.955	-0.963	-0.973	-0.971	-0.926	-0.861	-0.742	-0.501
	0.193167												-0.193167
	-0.0153333	0.465667	0.489667	0.451667	0.480667	0.478667	0.462667	0.423667	0.398667	0.220667			0.00316667	-0.718833	-0.754833	-0.725833	-0.755833	-0.759833	-0.729833	-0.667833	-0.577833	-0.316833
	0.0136667	0.463667	0.472667	0.491667	0.494667	0.491667	0.462667	0.423667	0.354667	0.196667			-0.00283333	-0.750833	-0.743833	-0.760833	-0.780833	-0.775833	-0.739833	-0.675833	-0.535833	-0.308833
	0.00866667	0.460667	0.417667	0.377667	0.462667	0.459667	0.490667	0.426667	0.401667	0.349667			-0.00583333	-0.764833	-0.732833	-0.700833	-0.778833	-0.759833	-0.769833	-0.686833	-0.669833	-0.541833
	-0.0133333	0.506667	0.524667	0.527667	0.523667	0.501667	0.457667	0.421667	0.361667	0.219667			0.00516667	-0.765833	-0.767833	-0.780833	-0.788833	-0.775833	-0.736833	-0.672833	-0.546833	-0.318833
	0.0206667	0.521667	0.524667	0.514667	0.537667	0.491667	0.509667	0.427667	0.355667	0.282667			-0.00683333	-0.771833	-0.766833	-0.773833	-0.792833	-0.772833	-0.785833	-0.687833	-0.617833	-0.457833
	-0.0143333	0.526667	0.516667	0.483667	0.518667	0.515667	0.454667	0.409667	0.371667	0.219667			0.00716667	-0.798833	-0.761833	-0.769833	-0.779833	-0.777833	-0.732833	-0.667833	-0.548833	-0.307833
		0.490833	0.491	0.4745	0.503	0.489833	0.473	0.422167	0.374	0.248167				-0.761833	-0.754667	-0.752	-0.7795	-0.770333	-0.749167	-0.6765	-0.582833	-0.375333
		Control	MOI 0,0000128	MOI 0,00064	MOI 0,00032	MOI 0,0016	MOI 0,008	MOI 0,04	MOI 0,2	MOI 1				Control	MOI 0,0000128	MOI 0,00064	MOI 0,00032	MOI 0,0016	MOI 0,008	MOI 0,04	MOI 0,2	MOI 1
		94.8727	99.7623	92.0204	97.9287	97.5212	94.2615	86.3158	81.2224	44.9576				94.3557	99.0812	95.2746	99.2124	99.7375	95.7996	87.6613	75.8477	41.5883
		94.4652	96.2988	100.17	100.781	100.17	94.2615	86.3158	72.2581	40.0679				98.5561	97.6373	99.8687	102.494	101.838	97.1122	88.7114	70.3347	40.5382
		93.854	85.0934	76.944	94.2615	93.6503	99.966	86.927	81.8336	71.2394				100.394	96.1934	91.993	102.231	99.7375	101.05	90.1553	87.9239	71.1223
		103.226	106.893	107.504	106.689	102.207	93.2428	85.9083	73.6842	44.7538				100.525	100.788	102.494	103.544	101.838	96.7184	88.3177	71.7786	41.8508
		106.282	106.893	104.856	109.542	100.17	103.837	87.1307	72.4618	57.5891				101.313	100.656	101.575	104.069	101.444	103.15	90.2866	81.0982	60.0963
		107.301	105.263	98.5399	105.671	105.059	92.6316	83.4635	75.7216	44.7538				104.857	100	101.05	102.363	102.1	96.1934	87.6613	72.0411	40.4069
		100	100.034	96.6723	102.479	99.7963	96.3667	86.0102	76.1969	50.5603				100	99.0593	98.7093	102.319	101.116	98.3373	88.7989	76.504	49.2671
		6.29066	8.46976	11.0532	5.81223	3.91769	4.50189	1.32506	4.31354	11.7127				3.45497	1.82529	4.15371	1.68848	1.08797	3.02265	1.17307	6.81554	13.1422

## Sheet: Plate 3
	Filter 540												Filter 630
	Blank	Control	MOI 0,0000128	MOI 0,00064	MOI 0,00032	MOI 0,0016	MOI 0,008	MOI 0,04	MOI 0,2	MOI 1			Blank	Control	MOI 0,0000128	MOI 0,00064	MOI 0,00032	MOI 0,0016	MOI 0,008	MOI 0,04	MOI 0,2	MOI 1
	0.7	1.137	1.174	1.173	1.181	1.153	1.156	1.031	1.043	0.924			0.498	0.212	0.217	0.229	0.223	0.217	0.234	0.248	0.327	0.416
	0.747	1.223	1.239	1.216	1.202	1.204	1.208	1.151	1.072	0.912			0.536	0.239	0.254	0.238	0.233	0.251	0.244	0.266	0.256	0.408
	0.73	1.201	1.194	1.204	1.21	1.178	1.215	1.189	1.12	0.926			0.516	0.207	0.206	0.213	0.207	0.207	0.216	0.233	0.267	0.32
	0.74	1.229	1.217	1.214	1.189	1.147	0.76	1.548	1.121	0.995			0.527	0.226	0.223	0.23	0.227	0.213	0.151	0.328	0.292	0.386
	0.753	1.225	1.231	1.218	1.213	1.209	1.225	1.202	1.207	1.048			0.537	0.22	0.242	0.223	0.227	0.213	0.218	0.225	0.264	0.34
	0.729	1.236	1.232	1.241	1.257	1.199	1.244	0.813	1.054	0.983			0.522	0.263	0.223	0.254	0.234	0.231	0.245	0.188	0.276	0.367
		discounting only the white media in the 630nm filter													discounting everything in the 630nm filter
													0.522667
	0.177333	0.614333	0.651333	0.650333	0.658333	0.630333	0.633333	0.508333	0.520333	0.401333			-0.202	-0.925	-0.957	-0.944	-0.958	-0.936	-0.922	-0.783	-0.716	-0.508
	0.224333	0.700333	0.716333	0.693333	0.679333	0.681333	0.685333	0.628333	0.549333	0.389333			-0.211	-0.984	-0.985	-0.978	-0.969	-0.953	-0.964	-0.885	-0.816	-0.504
	0.207333	0.678333	0.671333	0.681333	0.687333	0.655333	0.692333	0.666333	0.597333	0.403333			-0.214	-0.994	-0.988	-0.991	-1.003	-0.971	-0.999	-0.956	-0.853	-0.606
	0.217333	0.706333	0.694333	0.691333	0.666333	0.624333	0.237333	1.02533	0.598333	0.472333			-0.213	-1.003	-0.994	-0.984	-0.962	-0.934	-0.609	-1.22	-0.829	-0.609
	0.230333	0.702333	0.708333	0.695333	0.690333	0.686333	0.702333	0.679333	0.684333	0.525333			-0.216	-1.005	-0.989	-0.995	-0.986	-0.996	-1.007	-0.977	-0.943	-0.708
	0.206333	0.713333	0.709333	0.718333	0.734333	0.676333	0.721333	0.290333	0.531333	0.460333			-0.207	-0.973	-1.009	-0.987	-1.023	-0.968	-0.999	-0.625	-0.778	-0.616
	0.2105												-0.2105
	-0.0331667	0.403833	0.440833	0.439833	0.447833	0.419833	0.422833	0.297833	0.309833	0.190833			0.0085	-0.7145	-0.7465	-0.7335	-0.7475	-0.7255	-0.7115	-0.5725	-0.5055	-0.2975
	0.0138333	0.489833	0.505833	0.482833	0.468833	0.470833	0.474833	0.417833	0.338833	0.178833			-0.0005	-0.7735	-0.7745	-0.7675	-0.7585	-0.7425	-0.7535	-0.6745	-0.6055	-0.2935
	-0.00316667	0.467833	0.460833	0.470833	0.476833	0.444833	0.481833	0.455833	0.386833	0.192833			-0.0035	-0.7835	-0.7775	-0.7805	-0.7925	-0.7605	-0.7885	-0.7455	-0.6425	-0.3955
	0.00683333	0.495833	0.483833	0.480833	0.455833	0.413833	0.0268333	0.814833	0.387833	0.261833			-0.0025	-0.7925	-0.7835	-0.7735	-0.7515	-0.7235	-0.3985	-1.0095	-0.6185	-0.3985
	0.0198333	0.491833	0.497833	0.484833	0.479833	0.475833	0.491833	0.468833	0.473833	0.314833			-0.0055	-0.7945	-0.7785	-0.7845	-0.7755	-0.7855	-0.7965	-0.7665	-0.7325	-0.4975
	-0.00416667	0.502833	0.498833	0.507833	0.523833	0.465833	0.510833	0.0798333	0.320833	0.249833			0.0035	-0.7625	-0.7985	-0.7765	-0.8125	-0.7575	-0.7885	-0.4145	-0.5675	-0.4055
		0.475333	0.481333	0.477833	0.4755	0.4485	0.4015	0.4225	0.369667	0.2315				-0.770167	-0.7765	-0.769333	-0.773	-0.749167	-0.706167	-0.697167	-0.612	-0.381333
		Control	MOI 0,0000128	MOI 0,00064	MOI 0,00032	MOI 0,0016	MOI 0,008	MOI 0,04	MOI 0,2	MOI 1				Control	MOI 0,0000128	MOI 0,00064	MOI 0,00032	MOI 0,0016	MOI 0,008	MOI 0,04	MOI 0,2	MOI 1
		84.9579	92.7419	92.5316	94.2146	88.324	88.9551	62.6578	65.1823	40.1473				92.7721	96.9271	95.2391	97.0569	94.2004	92.3826	74.3346	65.6351	38.628
		103.05	106.417	101.578	98.6325	99.0533	99.8948	87.9032	71.2833	37.6227				100.433	100.563	99.6538	98.4852	96.4077	97.836	87.5784	78.6193	38.1086
		98.4222	96.9495	99.0533	100.316	93.5835	101.367	95.8976	81.3815	40.568				101.731	100.952	101.342	102.9	98.7449	102.38	96.7972	83.4235	51.3525
		104.313	101.788	101.157	95.8976	87.0617	5.64516	171.424	81.5919	55.0842				102.9	101.731	100.433	97.5763	93.9407	51.742	131.076	80.3073	51.742
		103.471	104.734	101.999	100.947	100.105	103.471	98.6325	99.6844	66.2342				103.159	101.082	101.861	100.692	101.991	103.419	99.5239	95.1093	64.5964
		105.785	104.944	106.837	110.203	98.0014	107.468	16.7952	67.4965	52.5596				99.0045	103.679	100.822	105.497	98.3553	102.38	53.8195	73.6853	52.6509
		100	101.262	100.526	100.035	94.3548	84.467	88.885	77.77	48.7027				100	100.822	99.8918	100.368	97.2733	91.6901	90.5215	79.4633	49.5131
		7.77405	5.35991	4.68158	5.60834	5.63197	39.1073	50.6805	12.759	11.1811				3.86804	2.20502	2.40179	3.32025	3.06236	20.0012	26.0107	9.86415	9.94234
