# Supplementary material for: Oncolytic potential of Newcastle Disease Virus in feline lymphoma cells: an in vitro evaluation
Source: Front Vet Sci. 2025 Jun 11;12:1484947. doi: 10.3389/fvets.2025.1484947 (PMC12188545; doi:10.3389/fvets.2025.1484947)
Supplement: Supplementary file 2 [file Table_2.xlsx]

## Sheet: Planilha1
	Control			Treated
	Normal	Apoptotic		Normal	Apoptotic
	98.79	1.21		39.59	60.41
	97.84	2.13		39.02	60.98
	97.91	2.05		35.53	64.47
	Average	1.79667		Average	61.9533
	SD	0.391111		SD	1.67778
	Teste t	0.000238677
